# Supplementary material for: Label-Free SERS and MD Analysis of Biomarkers for Rapid Point-of-Care Sensors Detecting Head and Neck Cancer and Infections
Source: Sensors (Basel). 2023 Nov 2;23(21):8915. doi: 10.3390/s23218915 (PMC10648186; doi:10.3390/s23218915)
Supplement: Supplementary file 1 [file sensors-23-08915-s001.zip]

Archive with 1 entries (1 files):
- sensors-2616354-supplementary.pdf
